# Supplementary material for: Development and validation of machine learning models and nomograms for predicting the surgical difficulty of laparoscopic resection in rectal cancer
Source: World J Surg Oncol. 2024 Apr 25;22:111. doi: 10.1186/s12957-024-03389-3 (PMC11044303; doi:10.1186/s12957-024-03389-3)
Supplement: Supplementary file 2 — Supplementary Material 2 [file 12957_2024_3389_MOESM2_ESM.xlsx]

## Sheet: 描述性统计分析
Supplementary Table S1 Clinical Characteristics and CT Parameters of the Surgically Difficult and Non-Surgically Difficult Groups
Variable	Total (n = 186)	Non-Surgical difficulty (n = 134)	Surgical difficulty(n = 52)	P
Baseline characteristics of the patients
Age（mean [SD]，year）	66.05 ± 11.12	65.44 ± 10.79	67.62 ± 11.89	0.232
Gender, n(%)				0.37
Female	74 (39.78)	56 (41.79)	18 (34.62)
Male	112 (60.22)	78 (58.21)	34 (65.38)
BMI(median [IQR], kg/m²)	23.35 (21.63, 25.48)	23.23 (21.46, 25.38)	23.88 (22.29, 25.69)	0.118
ASA, n(%)				0.111
1	22 (11.83)	17 (12.69)	5 (9.62)
2	114 (61.29)	76 (56.72)	38 (73.08)
3	50 (26.88)	41 (30.60)	9 (17.31)
Hypertension, n(%)				<.001
No	110 (59.14)	90 (67.16)	20 (38.46)
Yes	76 (40.86)	44 (32.84)	32 (61.54)
Diabetes, n(%)				0.272
No	165 (88.71)	121 (90.30)	44 (84.62)
Yes	21 (11.29)	13 (9.70)	8 (15.38)
CT measurement parameters
SM area（mean [SD]，cm2）	119.31 ± 26.82	118.11 ± 25.40	122.39 ± 30.20	0.331
IMAT area（mean [SD]，cm2）	6.79 ± 4.63	6.55 ± 4.46	7.43 ± 5.03	0.247
SAT area（mean [SD]，cm2）	127.55 ± 55.04	121.13 ± 50.50	144.11 ± 62.83	0.01
SM Radiodensity（mean [SD]，U）	32.67 ± 7.17	33.17 ± 6.85	31.37 ± 7.87	0.123
IMAT Radiodensity（mean [SD]，U）	-58.37 ± 5.35	-58.10 ± 5.05	-59.06 ± 6.05	0.315
SAT Radiodensity（mean [SD]，U）	-97.34 ± 9.03	-96.87 ± 9.70	-98.57 ± 6.96	0.25
VAT Radiodensity（mean [SD]，U）	-94.08 ± 8.36	-96.52 ± 7.64	-87.77 ± 6.70	<.001
Distance between tumor and the dentate line, n (%)				<.001
＜10	98 (52.69)	54 (40.30)	44 (84.62)
≥10	88 (47.31)	80 (59.70)	8 (15.38)
Tumor diameter, n(%)				<.001
≤3cm	85 (45.70)	77 (57.46)	8 (15.38)
＞3cm	101 (54.30)	57 (42.54)	44 (84.62)					≤
Pathological stage
Pathological T stage, n (%)				0.223
T1	132 (70.97)	96 (71.64)	36 (69.23)
T2	43 (23.12)	28 (20.90)	15 (28.85)
T3	11 (5.91)	10 (7.46)	1 (1.92)
Pathological N stage, n (%)				0.889
N0	112 (60.22)	82 (61.19)	30 (57.69)
N1	39 (20.97)	27 (20.15)	12 (23.08)
N2	35 (18.82)	25 (18.66)	10 (19.23)
Nerve invasion, n(%)				0.942
No	146 (78.49)	105 (78.36)	41 (78.85)
Yes	40 (21.51)	29 (21.64)	11 (21.15)
Vascular tumor emboli, n(%)				0.834
No	152 (81.72)	110 (82.09)	42 (80.77)
Yes	34 (18.28)	24 (17.91)	10 (19.23)
Blood Laboratory indicators
Preoperative hemoglobin (mean [SD])	129.78 ± 17.67	129.62 ± 18.31	130.19 ± 16.08	0.843
Preoperative white blood cell(median [IQR])	5.70 (4.90, 6.70)	5.70 (5.00, 6.60)	5.85 (4.50, 6.82)	0.836
Preoperative neutrophil(median [IQR])	3.60 (2.80, 4.27)	3.60 (2.92, 4.20)	3.50 (2.60, 4.32)	0.399
Preoperative lymphocyte(median [IQR])	1.50 (1.20, 1.80)	1.50 (1.20, 1.80)	1.50 (1.10, 1.90)	0.988
Preoperative total cholesterol(median [IQR])	4.63 (4.24, 5.20)	4.70 (4.25, 5.22)	4.53 (4.06, 4.88)	0.163
Preoperative triglyceride(median [IQR])	1.18 (0.95, 1.45)	1.16 (0.95, 1.43)	1.21 (0.93, 1.62)	0.887
Preoperative prealbumin(median [IQR])	0.23 (0.20, 0.26)	0.23 (0.20, 0.26)	0.22 (0.19, 0.28)	0.861
Preoperative C-reactive protein(median [IQR])	5.30 (4.70, 5.70)	5.20 (4.70, 5.70)	5.50 (4.70, 16.20)	0.07
Preoperative serum albumin, n(%)				<.001
＜35 g/L	39 (20.97)	15 (11.19)	24 (46.15)
≥35 g/L	147 (79.03)	119 (88.81)	28 (53.85)
SIG, n(%)				0.696
0	121 (65.05)	84 (62.69)	37 (71.15)
1	46 (24.73)	34 (25.37)	12 (23.08)
2	13 (6.99)	11 (8.21)	2 (3.85)
3	6 (3.23)	5 (3.73)	1 (1.92)
Surgical difficulty criteria
Conversion to open surgery, n(%)				<.001
No	178 (95.70)	134 (100.00)	44 (84.62)
Yes	8 (4.30)	0 (0.00)	8 (15.38)
Hospital stay after operation, n(%)				<.001
＜14 days	152 (81.72)	125 (93.28)	27 (51.92)
≥14 days	34 (18.28)	9 (6.72)	25 (48.08)
VAT/BAS＞85, n(%)				0.003
No	133 (71.51)	104 (77.61)	29 (55.77)
Yes	53 (28.49)	30 (22.39)	23 (44.23)
Operation time, Mean ± SD	239.33 ± 66.46	211.16 ± 40.15	311.92 ± 66.03	<.001
Morbidity (grade II and III), n(%)				<.001
No	162 (87.10)	131 (97.76)	31 (59.62)
Yes	24 (12.90)	3 (2.24)	21 (40.38)
BMI body mass index; ASA American Society of Anesthesiologists; SAT subcutaneous fatty tissue; VAT visceral adipose tissue; SIG Systemic Inflammatory Grade; IMAT intermuscular adipose tissue; SM skeletal muscle
