# Supplementary material for: Development and validation of machine learning models and nomograms for predicting the surgical difficulty of laparoscopic resection in rectal cancer
Source: World J Surg Oncol. 2024 Apr 25;22:111. doi: 10.1186/s12957-024-03389-3 (PMC11044303; doi:10.1186/s12957-024-03389-3)
Supplement: Supplementary file 3 — Supplementary Material 3 [file 12957_2024_3389_MOESM3_ESM.xlsx]

## Sheet: Sheet1
Supplementary Table S2 Comparison of De-Long tests for four machine learnings
	De-Long Test
Model	SVM vs DT	DT vs LR	RF vs DT	LR vs SVM	RF vs SVM	LR vs RF
P	0.174	0.408	0.338	0.172	0.416	0.931
LR logistic regression; SVM support vector machine; RF random forest ; DT decision tree
